# Supplementary material for: Dynamics of the human bile acid metabolome during weight loss
Source: Sci Rep. 2024 Oct 28;14:25743. doi: 10.1038/s41598-024-75831-1 (PMC11519931; doi:10.1038/s41598-024-75831-1)
Supplement: Supplementary file 4 — Supplementary Information 2. [file 41598_2024_75831_MOESM4_ESM.xlsx]

## Sheet: Tabelle1
Table_Legend	Patient_ID	Sex	Age_V0	Body_weight_V0	BMI_V0	Body_weight_V3	BMI_V3	Body_weight_V12	BMI_V12	Weight_loss_kg_V0_V3	Weight_loss_BMI_V0_V3	Weight_loss_kg_V0_V12	Weight_loss_BMI_V0_V12	Total_BA_V0	Free_BA_V0	Glycine_conjugated_BA_V0	Taurine_conjugated_BA_V0	Primary_BA_V0	Secondary_BA_V0	Tertiary_BA_V0	Total_BA_V3	Free_BA_V3	Glycine_conjugated_BA_V3	Taurine_conjugated_BA_V3	Primary_BA_V3	Secondary_BA_V3	Tertiary_BA_V3	Total_BA_V12	Free_BA_V12	Glycine_conjugated_BA_V12	Taurine_conjugated_BA_V12	Primary_BA_V12	Secondary_BA_V12	Tertiary_BA_V12	TUDCA_V0	GUDCA_V0	UDCA_V0	HDCA_V0	TCA_V0	GCA_V0	CA_V0	TCDCA_V0	GCDCA_V0	CDCA_V0	TDCA_V0	GDCA_V0	DCA_V0	TLCA_V0	GLCA_V0
Extended data file 3 B: Resources file (IBM SPSS statistics, version 29.0):	10	2	25	180.0	49.9	146.5	40.6	101.4	28.1	-33.5	-9.3	-78.6	-21.8	1887.4	893.5	818.2	175.6	1206.4	608.2	72.8	729.4	157.7	384.5	187.2	511.7	187.9	29.8	1329.3	929.1	386.8	13.4	567.7	684.6	77.0	3.40	30.80	38.60	255.60	45.90	230.30	79.30	108.20	467.80	275.00	17.90	78.00	245.00	.20	11.44
Bile acid (BA) metabolome quantification by LC-MS/MS in the ROBS study cohort of	14	1	49	149.6	52.4	115.3	40.4	86.1	30.1	-34.3	-12.0	-63.5	-22.2	1044.2	513.5	436.7	94.0	507.5	523.1	13.6	4824.5	2428.4	1708.2	687.9	4234.6	529.3	60.6	2413.3	548.8	1750.2	114.3	1209.3	1170.0	34.0	.50	.00	13.10	25.90	57.20	156.00	60.90	11.80	176.60	45.00	22.20	90.30	325.00	2.38	13.82
obese patients undergoing bariatric surgery by RYGB.	27	2	29	184.0	54.9	153.8	45.9	123.3	36.8	-30.2	-9.0	-60.7	-18.1	3187.0	1322.9	1693.1	171.1	1872.2	828.4	486.4	4900.8	1238.2	1610.1	2052.4	3269.4	1130.9	500.5	2779.6	1168.2	1407.5	203.9	1753.9	960.4	65.4	14.50	277.00	194.90	407.60	67.10	510.60	106.10	75.00	773.20	340.10	13.60	126.10	274.10	.89	6.24
The LC-MS/MS quantification data of patients at all study visits are shown together with basal	29	1	50	142.1	47.5	119.6	40.0	108.9	36.4	-22.5	-7.5	-33.2	-11.1	2199.8	1250.7	939.2	9.9	895.2	1251.3	53.3	1078.3	986.3	91.8	.3	618.2	429.3	30.8	1678.6	1354.3	313.8	10.5	225.2	1387.4	65.9	.00	18.40	34.90	222.40	2.80	19.80	97.30	.00	613.30	162.00	4.70	251.70	691.50	2.39	36.01
anthropometric parameters. ROBS, Research in Obesity and Bariatric Surgery; V, visit; BMI, body mass index	30	1	26	140.2	48.5	109.9	38.0	85.7	29.7	-30.3	-10.5	-54.5	-18.9	2096.5	1283.6	678.7	134.3	1291.7	592.7	212.1	5494.6	505.0	2176.4	2813.1	4469.9	879.0	145.7	18380.1	516.1	13174.1	4689.9	15255.4	2554.5	570.2	3.20	62.50	146.40	265.40	55.70	192.70	119.50	57.40	353.40	513.00	17.20	66.00	239.30	.70	4.16
	31	1	26	139.0	54.3	115.5	45.1	93.2	36.4	-23.5	-9.2	-45.8	-17.9	3306.5	810.7	2096.3	399.5	2729.3	495.9	81.3	1989.5	420.7	1174.4	394.4	1330.8	631.1	27.5	11130.6	6414.9	4329.5	386.2	8460.2	2489.7	180.7	2.30	30.90	48.10	44.40	107.00	519.20	116.80	256.30	1377.20	352.70	31.60	129.80	248.70	2.17	39.24
	32	1	28	152.6	48.7	125.5	40.1	108.6	34.7	-27.1	-8.7	-44.0	-14.0	645.6	301.5	327.9	16.1	379.8	227.6	38.1	2454.1	390.2	1976.2	87.6	1715.8	402.1	336.2	4837.6	3716.1	1080.8	40.7	2740.7	2008.4	88.5	.90	14.30	22.90	35.30	7.20	77.10	67.10	.00	162.50	65.90	7.60	56.10	110.30	.41	17.83
	33	1	49	146.0	49.4	120.4	40.7	99.9	33.8	-25.6	-8.7	-46.1	-15.6	2474.3	1846.6	615.6	12.2	1220.6	1134.9	118.8	2864.0	543.3	1846.6	474.1	1118.4	1631.3	114.3	4078.4	1881.1	1978.6	218.8	972.3	2834.8	271.4	.00	31.70	87.10	139.10	5.10	36.80	509.80	.00	307.60	361.30	7.10	214.20	713.90	.00	25.21
	35	1	43	150.1	50.2	121.2	40.5	99.1	33.1	-28.9	-9.7	-51.0	-17.0	1906.4	891.5	904.4	110.5	1016.3	825.3	64.8	764.8	393.5	217.6	153.7	315.0	422.1	27.7	973.5	288.4	593.5	91.6	595.3	373.9	4.4	.20	28.30	36.30	256.20	49.50	259.00	114.90	39.00	345.20	208.70	21.20	255.90	249.60	.56	16.06
	46	1	52	109.2	49.2	93.1	41.9	79.7	35.9	-16.1	-7.3	-29.5	-13.3	4562.6	967.2	3301.0	294.4	3840.8	345.3	376.5	4488.9	3418.9	897.9	172.1	4233.3	166.3	89.3	5944.9	621.5	4846.8	476.7	4761.7	1015.5	167.8	7.70	233.90	134.90	344.00	63.20	623.10	133.70	222.70	2443.60	354.40	.00	.00	.20	.73	.38
	51	2	44	213.9	57.4	167.3	44.9	123.5	33.2	-46.6	-12.5	-90.4	-24.3	2485.2	1305.4	1044.6	135.3	1282.1	1110.5	92.6	1964.6	267.8	1399.4	297.3	1172.0	743.4	49.2	2036.7	267.8	1589.2	179.8	1279.5	732.5	24.7	2.00	28.10	62.50	119.70	68.70	405.20	234.30	27.20	343.00	203.70	35.70	250.10	647.80	1.68	18.21
	55	1	56	115.3	46.8	93.1	37.8	85.1	34.5	-22.2	-9.0	-30.2	-12.3	4311.6	3424.8	786.1	100.8	2649.4	1477.2	185.0	2151.5	252.3	1691.4	207.8	1493.3	642.7	15.5	5420.6	619.6	4355.3	445.7	4135.5	1268.6	16.6	1.90	37.30	145.80	130.90	29.10	172.90	479.50	35.30	405.20	1527.50	32.30	143.50	1105.20	2.15	27.20
	56	1	55	150.4	48.3	120.8	38.8	105.8	33.8	-29.6	-9.5	-44.6	-14.5	5179.0	3885.5	1200.5	93.0	1707.1	2852.5	619.4	303.3	97.8	169.8	35.7	140.4	148.4	14.5	8368.9	680.8	7114.3	573.8	6041.8	1933.4	393.7	7.40	258.60	353.40	2044.80	43.10	281.80	223.20	28.00	521.50	609.60	14.50	132.60	621.60	.00	6.06
	57	1	58	128.9	44.6	110.7	38.3	98.5	34.1	-18.2	-6.3	-30.4	-10.5	1396.1	732.2	633.9	30.0	821.6	548.4	26.1	14731.4	12719.1	1928.6	83.7	11370.2	2416.1	945.1	4748.1	1068.6	3321.9	357.5	2534.2	2051.1	162.8	.70	1.00	24.40	68.40	12.00	83.60	105.90	.70	392.40	227.20	14.50	130.00	306.30	2.19	27.03
	58	2	54	158.5	50.6	133.4	42.6	108.0	34.5	-25.1	-8.0	-50.5	-16.1	2737.4	938.8	1300.3	498.3	1498.2	1135.6	103.6	5535.0	416.0	3767.2	1351.7	3015.6	2394.6	124.8	7445.0	1106.5	5534.9	803.7	3353.1	3925.3	166.6	7.10	42.00	54.50	139.20	182.30	388.00	113.60	174.80	494.30	145.10	126.60	338.10	468.10	7.47	37.84
	60	1	42	162.5	61.2	132.8	50.0	81.2	30.6	-29.7	-11.2	-81.3	-30.6	2456.3	1285.1	1131.6	39.6	872.5	834.8	749.0	1743.5	362.9	1235.4	145.2	1439.6	227.9	76.0	5082.3	1226.7	3815.7	39.9	2953.1	1967.7	161.5	8.50	471.00	269.50	522.80	26.70	144.70	41.40	.00	459.10	200.50	4.20	45.40	250.90	.26	11.29
	63	1	32	152.6	51.0	124.9	41.7	98.6	32.9	-27.7	-9.3	-54.0	-18.0	2345.4	1156.3	1060.9	128.2	1418.2	763.9	163.3	18610.7	12446.8	4739.1	1424.8	13542.4	4559.4	508.9	5215.9	2966.2	2098.5	151.2	1876.4	3211.7	127.8	4.40	90.10	68.80	40.70	24.60	132.00	261.40	57.00	599.80	343.40	40.10	214.10	442.10	2.08	24.92
	71	1	39	137.1	48.0	108.2	37.9	71.9	25.2	-28.9	-10.1	-65.2	-22.8	1934.9	749.4	1121.1	64.5	1175.0	699.4	60.5	3079.5	2185.5	877.6	16.3	1054.2	1725.4	299.8	15204.6	13379.6	1744.2	80.8	7904.6	6806.1	493.9	.80	24.60	35.10	192.60	15.20	191.30	106.10	29.20	676.60	156.60	18.10	197.40	234.60	1.18	31.21
	78	1	53	143.0	54.5	118.1	45.0	98.0	37.3	-24.9	-9.5	-45.0	-17.1	4320.5	2419.8	1715.8	184.9	3014.9	1175.0	130.6	16290.9	14740.1	1524.0	26.7	11641.4	4073.9	575.6	12265.7	9560.8	2561.1	143.8	9744.2	2155.2	366.3	1.40	53.40	75.80	1169.80	113.70	750.10	241.90	69.30	907.60	932.30	.50	3.50	.00	.00	1.16
	80	2	48	244.0	56.4	204.4	47.2	171.9	39.7	-39.6	-9.2	-72.1	-16.7	5431.7	2692.1	2502.0	237.6	3065.0	1474.8	891.9	2785.5	1578.6	1075.3	131.6	1021.0	1323.4	441.1	3121.6	927.2	1845.5	348.8	2007.9	801.2	312.5	16.50	459.60	415.80	493.90	30.00	222.30	208.60	154.50	1495.50	954.20	36.10	311.80	605.60	.44	12.88
	85	1	37	125.5	49.0	103.9	40.6	82.8	32.3	-21.6	-8.4	-42.7	-16.7	343.9	179.0	149.0	15.9	233.1	104.7	6.1	3494.5	452.2	1961.6	1080.7	2925.6	466.5	102.4	2050.0	330.7	1285.8	433.5	1458.1	440.3	151.6	.00	.00	6.10	12.00	11.40	31.80	49.80	.00	85.80	54.40	3.80	17.80	56.70	.73	13.64
	88	1	54	156.4	50.5	134.0	43.3	101.9	32.9	-22.4	-7.2	-54.5	-17.6	4202.4	1833.1	2117.2	252.1	2784.9	1031.4	386.0	5107.8	1497.8	3204.3	405.8	2553.6	1908.4	645.8	20868.8	3872.2	13399.9	3596.7	12797.9	6910.7	1160.2	10.00	182.10	193.90	247.00	57.20	652.50	514.60	150.00	985.50	425.20	34.90	294.00	452.40	.00	3.04
	101	1	24	169.0	61.3	140.9	51.1	102.7	37.3	-28.1	-10.2	-66.3	-24.1	2381.5	1302.2	584.2	495.2	1469.4	291.6	620.5	1563.3	358.8	672.4	532.1	1184.1	129.6	249.7	752.6	262.7	388.1	101.8	389.9	306.8	55.8	61.60	203.60	355.30	289.80	143.60	113.80	123.50	290.00	264.90	533.60	.00	1.80	.00	.00	.11
	107	1	48	167.0	59.9	129.1	46.3	75.3	27.0	-37.9	-13.6	-91.7	-32.9	4493.4	2286.9	2090.0	116.5	2713.2	830.6	949.6	13757.7	6422.9	7310.0	24.9	9806.8	2038.8	1912.1	9303.3	7156.8	2076.8	69.7	5544.2	3197.7	561.4	12.60	558.10	378.90	539.40	21.10	285.60	468.90	75.70	1142.30	719.50	7.00	96.10	180.20	.00	7.94
	108	1	34	135.0	53.4	113.6	44.9	107.3	42.4	-21.4	-8.5	-27.7	-11.0	3178.1	1795.8	1263.8	118.4	1595.9	1294.1	288.1	6085.7	5121.3	954.6	9.8	4087.1	1890.1	108.5	2207.3	949.3	1050.5	207.5	969.2	1115.0	123.1	2.90	116.60	168.60	130.30	37.20	286.70	242.10	46.50	575.00	408.30	30.20	255.50	828.90	1.67	29.88
	112	1	48	111.5	43.6	90.9	35.5	61.3	23.9	-20.6	-8.0	-50.2	-19.6	1466.8	663.3	752.0	51.5	905.6	492.0	69.2	480.9	173.5	285.5	21.8	180.3	274.9	25.7	1721.2	194.1	1191.4	335.7	1530.7	172.8	17.6	2.10	33.80	33.30	62.00	27.30	239.00	158.50	5.50	301.10	174.30	15.80	148.40	235.20	.79	29.69
	115	2	27	156.1	52.2	123.0	41.1	103.9	34.7	-33.1	-11.1	-52.2	-17.4	2926.1	1117.1	1753.0	56.0	1638.7	1113.0	174.5	3047.2	1784.5	1236.2	26.5	1806.4	991.2	249.6	12206.7	6763.1	5158.2	285.4	8073.1	3611.5	522.1	1.50	100.10	72.90	42.90	19.20	336.70	155.60	9.50	880.60	237.00	24.20	405.10	608.60	1.65	30.46
	133	1	32	147.8	53.6	124.5	45.2	91.4	33.2	-23.3	-8.5	-56.4	-20.5	2774.5	768.7	1695.5	310.2	1552.3	1050.2	172.0	3763.8	418.6	1129.4	2215.8	1113.8	2564.1	85.9	7078.1	4182.4	2815.2	80.5	5146.0	1686.9	245.2	5.50	105.90	60.60	52.70	53.10	206.60	86.10	130.40	893.20	182.90	108.40	415.00	355.40	12.85	74.84
	134	1	51	144.4	53.7	120.9	45.0	108.3	40.8	-23.5	-8.7	-36.1	-12.9	1036.8	744.5	288.0	4.3	770.2	90.2	176.5	3943.5	2187.3	1090.8	665.4	3267.9	636.4	39.3	1331.5	306.4	707.8	317.3	1161.4	136.9	33.2	.60	46.70	129.20	84.90	3.10	65.90	208.80	.00	172.00	320.30	.00	2.90	1.30	.66	.44
	135	1	33	161.5	55.9	124.5	43.1	84.1	29.4	-37.0	-12.8	-77.4	-26.4	3418.6	2306.5	1056.1	56.0	2143.0	485.0	790.6	1647.2	1191.1	399.4	56.7	1213.1	402.1	32.1	5137.4	4160.4	953.8	23.3	2239.4	2748.7	149.3	15.10	363.10	412.40	122.10	10.80	141.70	546.40	22.80	481.00	940.20	7.20	64.80	285.40	.22	5.35
	136	1	38	136.7	56.2	107.8	44.3	85.6	35.2	-28.9	-11.9	-51.1	-21.0	1360.4	862.8	479.4	18.2	684.3	563.3	112.9	1142.4	272.3	656.0	214.1	774.9	287.5	80.0	2082.3	649.8	1297.0	135.5	1010.8	886.4	185.1	1.10	40.30	71.50	108.70	8.50	120.20	140.60	.00	237.30	177.70	8.00	73.50	338.60	.72	8.07
	137	1	43	131.0	51.2	108.1	42.2	84.3	33.3	-22.9	-8.9	-46.7	-17.8	1935.8	915.0	806.3	214.5	1077.0	672.0	186.8	2538.6	833.1	1557.8	147.7	1290.4	963.3	284.9	2342.3	269.6	1872.0	200.7	1526.1	677.3	138.9	11.00	88.30	87.50	344.90	75.50	209.60	92.70	75.60	371.70	251.90	50.70	134.30	138.00	1.68	2.42
	140	1	41	134.3	50.5	111.1	41.8	89.7	34.2	-23.2	-8.7	-44.6	-16.4	1811.1	1347.7	443.4	20.0	628.8	1093.8	88.5	4572.4	688.9	3418.5	465.0	3198.5	1297.8	76.1	5739.7	836.4	4872.3	31.0	3756.7	1840.6	142.4	.00	18.70	69.80	145.40	3.80	37.60	87.50	.00	214.40	285.40	14.60	141.60	738.60	1.66	31.11
	143	1	22	157.4	60.7	129.9	50.1	102.5	40.5	-27.5	-10.6	-54.9	-20.2	4301.0	2169.8	1921.4	209.8	3817.7	252.8	230.5	2123.7	1197.4	890.3	36.0	1278.6	658.4	186.8	11861.0	10203.4	1473.3	184.3	8698.7	3040.0	122.3	5.70	135.40	89.40	150.80	37.50	383.00	801.90	162.40	1362.40	1070.60	4.20	35.60	57.20	.00	4.97
	144	1	30	139.0	48.7	111.6	39.1	73.4	25.7	-27.4	-9.6	-65.6	-23.0	1814.8	597.6	287.9	929.3	1114.3	448.1	252.4	1054.2	374.2	269.5	410.5	540.4	376.8	137.0	975.4	654.7	24.4	296.3	348.6	545.4	81.5	73.80	62.90	115.70	170.60	207.30	53.10	64.10	526.10	141.50	122.20	117.40	26.70	124.90	4.71	3.62
	145	1	42	154.4	52.2	131.6	44.5	113.5	38.4	-22.8	-7.7	-40.9	-13.8	1216.6	248.1	905.0	63.5	710.7	372.6	133.3	1445.2	738.8	688.2	18.2	807.2	492.8	145.3	1560.8	442.6	1088.3	29.9	851.6	668.7	40.5	2.60	99.20	31.50	56.00	11.60	128.60	53.10	22.80	442.50	52.20	19.20	142.00	41.50	7.30	92.67
	146	1	38	130.7	45.2	102.6	35.5	86.7	30.4	-28.1	-9.7	-44.0	-14.9	25538.0	1838.4	18293.1	5406.5	19355.2	4538.5	1644.3	23976.9	530.8	17989.7	5456.3	21022.4	2165.0	789.5	12889.1	1643.3	9121.9	2124.0	10147.9	2646.4	94.8	154.80	1281.50	208.00	126.50	1758.20	4885.80	525.40	2740.50	8939.60	505.70	737.20	3108.40	472.90	15.83	77.73
	147	1	40	129.1	42.2	109.8	35.9	93.7	30.6	-19.3	-6.3	-35.4	-11.6	1686.6	432.5	1168.0	86.1	1093.5	430.9	162.2	1294.8	552.4	676.1	66.3	806.3	431.7	56.8	1232.8	569.4	579.6	83.9	494.1	658.0	80.7	3.20	109.00	50.00	49.60	11.80	133.80	81.60	41.80	718.80	105.60	26.90	178.70	145.70	2.40	27.75
	148	1	60	141.1	46.1	115.5	37.7	90.5	29.6	-25.6	-8.4	-50.6	-16.5	3340.6	1769.2	1472.3	99.1	2157.1	977.4	206.1	10701.7	8551.3	2135.5	15.0	3622.2	5313.4	1766.1	31612.7	29468.8	2129.7	14.2	15693.3	12158.9	3760.5	1.10	90.40	114.60	192.30	34.00	339.00	300.50	49.60	854.50	579.60	13.60	167.60	582.20	.84	20.82
	161	2	27	186.5	52.8	147.9	41.8	108.4	30.7	-38.6	-10.9	-78.1	-22.1	4619.9	830.9	3271.4	517.6	3164.6	1193.3	262.1	1918.8	395.4	1344.9	178.5	1093.1	702.7	123.0	3881.8	2757.0	1109.2	15.6	2601.0	1178.1	102.7	10.00	176.10	76.00	139.50	255.80	1220.00	80.10	174.20	1287.70	146.80	74.70	568.90	355.40	2.88	18.81
	162	2	34	183.1	55.9	148.8	45.4	107.2	32.7	-34.3	-10.5	-75.9	-23.2	4417.5	2964.8	1245.6	207.0	2326.1	1697.6	393.8	4055.1	2714.1	1117.9	223.1	1738.7	1925.1	391.3	24673.3	5819.7	16300.2	2553.5	18456.2	5022.9	1194.2	8.50	155.80	229.50	873.80	24.40	141.80	215.40	131.50	749.20	1063.80	40.70	188.00	582.20	2.01	10.85
	163	1	35	148.9	59.6	121.8	48.8	95.6	37.3	-27.1	-10.9	-53.3	-22.3	1731.8	876.4	539.9	315.5	1268.1	407.3	56.4	2355.3	373.7	1801.0	180.5	1278.6	122.3	954.4	441.3	155.6	276.8	8.9	218.5	213.6	9.2	6.00	21.10	29.30	402.20	91.50	135.00	108.40	217.20	382.80	333.20	.00	.90	3.40	.88	.00
	165	1	41	152.4	53.4	124.4	43.6	99.2	34.7	-28.0	-9.8	-53.2	-18.6	5743.7	3676.0	1734.8	332.9	3252.1	2086.3	405.4	4360.9	3156.4	940.8	263.6	3162.6	1151.7	46.5	4074.4	2782.7	1276.9	14.9	2855.1	1055.9	163.4	9.00	135.30	261.10	1099.60	65.60	271.20	133.80	216.20	1154.00	1411.20	38.50	148.90	770.20	3.71	25.35
	168	1	48	114.1	42.4	95.9	35.7	93.7	35.3	-18.2	-6.8	-20.4	-7.2	4258.4	2361.9	1536.8	359.7	3049.2	1024.6	184.6	2653.9	787.0	1628.6	238.3	2061.0	490.2	102.7	4174.1	2193.6	1970.2	10.3	2464.3	1523.1	186.6	5.90	74.90	103.80	327.90	148.20	468.40	497.30	162.60	811.20	961.60	42.60	166.60	471.40	.48	15.76
	169	1	29	166.3	50.2	131.7	39.8	89.3	27.0	-34.6	-10.4	-77.0	-23.2	3429.9	2335.3	1073.1	21.4	2473.6	703.4	252.9	14087.7	12655.3	1346.9	85.6	11933.8	1865.5	288.5	4602.1	1884.6	2576.7	140.8	3112.6	1312.4	177.0	1.30	116.90	134.70	145.30	8.20	83.60	743.60	6.90	756.30	874.90	4.40	107.40	436.70	.58	9.03
	170	1	46	111.7	42.6	91.1	34.7	77.8	29.6	-20.6	-7.8	-33.9	-12.9	2880.1	2211.1	572.1	97.0	1858.4	884.7	137.0	1262.9	538.6	591.8	132.5	414.7	766.5	81.7	5003.8	4065.6	924.1	14.1	2727.0	1782.6	494.3	3.20	55.00	78.80	51.80	25.30	94.70	861.80	28.20	259.90	588.60	38.50	152.10	630.20	1.78	10.43
	175	1	51	118.2	47.3	93.1	37.3	76.2	30.5	-25.1	-10.1	-42.0	-16.8	5134.0	1136.9	3534.7	462.4	4158.2	652.0	323.7	4431.4	1508.7	2769.3	153.4	3598.4	492.5	340.4	10066.1	848.6	7961.3	1256.2	6092.2	3883.7	90.3	7.10	202.30	114.30	159.80	175.90	1106.40	113.60	250.30	1992.90	519.00	29.10	217.70	230.20	.00	15.34
	185	1	46	156.6	50.0	127.9	40.8	101.7	32.5	-28.7	-9.2	-54.9	-17.5	2848.8	2484.5	345.6	18.6	1756.4	1034.9	57.4	1265.9	842.6	339.0	84.2	612.0	632.9	21.0	1310.4	953.1	349.1	8.2	631.7	598.8	79.9	.30	6.60	50.50	183.50	6.60	75.50	773.90	.00	168.80	731.70	11.70	89.40	708.80	.00	5.33
	186	1	46	133.6	47.3	105.7	37.5	85.1	30.2	-27.9	-9.9	-48.5	-17.2	7210.0	1895.9	4705.6	608.6	4895.4	1998.8	315.9	815.8	179.6	570.7	65.5	478.9	299.2	37.7	2270.0	292.2	1828.0	149.8	1426.8	678.5	164.7	8.90	192.00	115.00	131.50	286.70	1856.30	225.10	206.20	1697.00	624.10	106.00	927.00	800.20	.81	33.29
	187	2	41	139.8	48.9	111.6	39.1	84.4	29.6	-28.2	-9.9	-55.4	-19.4	1693.5	598.0	843.4	252.0	997.9	622.8	72.8	8630.5	795.7	6399.8	1435.0	6400.6	1692.5	537.4	13242.5	7301.1	5465.3	476.1	8844.8	4221.3	176.4	4.50	32.90	35.40	55.40	109.00	414.10	99.10	68.70	216.60	90.40	68.30	174.70	317.70	1.48	5.15
	192	1	36	190.5	60.8	153.8	49.1	103.1	32.9	-36.7	-11.7	-87.4	-27.9	11047.1	725.7	8206.6	2114.8	8245.3	2117.3	684.5	2771.4	351.5	2169.5	250.4	1641.2	953.1	177.1	8492.3	1019.8	6564.3	908.1	4829.1	3243.7	419.5	50.10	550.40	84.00	95.40	854.60	2984.60	96.50	929.80	3255.70	124.00	274.30	1379.00	325.70	5.99	36.86
	199	1	32	162.5	52.5	129.8	41.9	118.6	38.3	-32.7	-10.6	-43.9	-14.2	1338.1	1042.4	261.4	34.4	495.1	758.1	85.0	1671.0	750.3	857.2	63.5	1017.7	590.4	62.9	950.4	296.1	642.0	12.3	543.0	323.0	84.4	1.40	23.10	60.50	112.60	16.10	52.30	137.10	.00	104.00	185.60	15.60	66.00	457.50	1.30	15.94
	203	1	32	131.9	52.2	110.8	43.8	84.0	32.4	-21.1	-8.3	-47.9	-19.8	1604.7	645.2	938.3	21.2	813.0	500.6	291.1	10488.3	618.6	7394.9	2474.9	7568.4	1588.7	1331.2	2987.5	781.4	2164.6	41.5	2302.1	565.7	119.7	3.90	200.60	86.60	132.80	8.80	139.20	78.30	.00	453.50	133.20	6.10	125.90	199.50	2.42	19.10
	205	1	34	159.0	51.9	127.5	41.6	87.1	28.4	-31.5	-10.3	-71.9	-23.5	2627.8	1624.7	894.5	108.6	1741.6	659.0	227.3	1729.4	161.1	918.3	650.1	1474.2	213.0	42.2	6148.6	193.5	4129.8	1825.3	5301.8	760.9	85.9	3.80	119.30	104.20	96.40	40.60	224.60	752.90	39.10	363.30	321.00	23.50	174.20	350.20	1.63	13.09
	208	2	52	159.1	46.0	132.5	38.3	102.5	29.3	-26.6	-7.7	-56.6	-16.7	3073.3	2461.7	588.4	23.2	1229.8	1685.3	158.2	2243.9	662.7	1426.7	154.5	839.6	1308.6	95.6	4218.8	558.6	3391.8	268.4	1945.3	2055.0	218.5	1.60	37.20	119.40	165.10	5.30	60.70	473.30	.00	189.10	501.40	13.90	213.90	1152.60	2.42	87.52
	209	2	36	160.5	51.2	130.5	41.7	98.0	31.3	-30.0	-9.6	-62.5	-19.9	1962.9	1074.1	810.1	78.7	1131.2	748.6	83.1	1622.5	532.4	997.0	93.0	995.0	605.7	21.8	5837.6	1198.8	4305.7	333.0	3267.2	2452.6	117.8	.90	33.20	49.00	78.70	31.00	132.30	172.90	23.40	408.40	363.20	21.30	177.70	373.60	2.17	58.54
	213	2	38	208.2	48.6	163.4	38.1	145.5	34.0	-44.8	-10.5	-62.7	-14.6	986.7	553.8	414.9	18.0	436.1	499.0	51.7	6197.5	2927.6	3081.8	188.1	4278.7	1745.6	173.3	3341.8	599.9	2550.5	191.4	1651.6	1646.2	44.0	.90	21.80	29.00	73.40	8.30	90.20	69.50	.00	155.20	112.80	7.30	90.80	268.90	1.52	56.84
	236	2	36	177.8	59.4	141.5	47.3	96.9	32.4	-36.3	-12.1	-80.9	-27.0	983.3	582.6	362.5	38.3	548.3	304.8	130.2	1899.5	687.0	1022.6	190.0	1373.2	388.5	137.9	1429.8	227.9	1122.0	80.0	997.5	321.9	110.4	1.10	45.20	83.90	211.80	33.10	109.80	63.40	.00	182.00	160.00	4.00	23.90	63.50	.00	1.54
	238	1	48	137.9	53.2	110.6	42.7	92.7	35.5	-27.3	-10.5	-45.2	-17.7	1274.1	642.4	605.7	26.0	596.3	429.7	248.1	1959.7	360.9	1387.7	211.1	1462.8	396.7	100.1	1779.3	276.9	1411.0	91.4	989.7	735.6	54.0	5.00	145.60	97.50	50.70	9.20	89.90	102.90	.00	243.40	150.90	10.60	116.00	240.40	1.20	10.81
	243	1	58	117.0	52.0	101.5	45.1	93.4	41.5	-15.5	-6.9	-23.6	-10.5	2287.0	550.0	1485.4	251.6	1364.5	886.5	36.0	2935.9	494.1	1795.1	646.7	1980.1	914.3	41.5	6710.2	1360.3	4460.5	889.4	4280.0	2335.2	95.0	.60	9.80	25.60	71.10	112.80	551.40	73.80	77.40	479.30	69.80	59.00	407.40	309.70	1.83	37.48
	246	1	55	135.8	51.7	116.7	44.5	100.9	38.4	-19.1	-7.3	-34.9	-13.3	1095.2	556.9	504.5	33.8	422.5	639.6	33.0	689.3	271.9	390.7	26.6	123.7	524.7	40.9	3495.4	1438.5	1846.6	210.3	936.7	2260.4	298.4	.80	4.00	28.20	34.80	18.10	83.00	60.20	.00	205.70	55.60	13.40	190.70	378.00	1.49	21.22
	259	1	47	139.0	52.3	109.3	41.1	82.4	31.4	-29.7	-11.2	-56.6	-20.9	11040.2	4760.8	5294.7	984.7	7907.8	1977.6	1154.9	6672.8	5128.2	1537.6	7.0	3547.3	1567.9	1557.6	6752.3	4447.0	2291.2	14.1	4343.3	1381.9	1027.1	38.40	432.20	684.30	822.20	460.50	2702.00	459.70	438.20	1775.50	2071.70	45.60	365.70	722.90	1.91	19.27
	262	2	47	126.2	44.2	99.1	34.7	96.0	33.6	-27.1	-9.5	-30.2	-10.6	3584.0	560.7	2154.2	869.1	2221.3	1017.5	345.2	1301.5	210.8	816.1	274.6	623.7	622.9	54.9	9636.3	312.1	7828.4	1495.7	7306.5	1908.6	421.1	41.80	253.70	49.70	106.00	182.00	463.20	82.90	455.30	889.10	149.00	172.00	428.40	173.10	17.99	119.90
	263	1	31	171.1	55.9	140.0	45.7	98.4	32.5	-31.1	-10.2	-72.7	-23.4	4642.2	1819.1	2603.0	220.0	2476.2	1084.4	1081.6	3292.7	819.8	2293.1	179.8	2180.1	1003.8	108.7	4884.9	1467.1	2814.9	602.9	2999.1	1667.7	218.1	26.90	658.50	396.20	844.70	28.00	283.10	112.80	149.10	1553.20	350.10	16.00	104.20	115.30	.00	4.07
	278	1	37	146.0	46.1	112.3	35.4	107.2	33.8	-33.7	-10.6	-38.8	-12.2	2707.5	1430.1	1197.5	80.0	1385.6	1052.6	269.4	7899.8	3552.8	3783.8	563.3	3566.4	3854.6	478.9	7419.5	2720.6	4068.4	630.5	5324.9	1894.0	200.7	1.90	122.20	145.30	430.10	44.70	265.50	142.80	26.40	640.90	265.30	4.90	120.90	426.20	2.14	48.11
	283	1	57	187.4	59.1	155.8	49.2	116.1	37.1	-31.6	-10.0	-71.3	-22.1	1000.7	238.7	622.0	140.0	747.4	215.9	37.3	3138.6	2301.6	832.6	4.4	2736.8	235.4	166.3	4631.8	2599.7	1802.8	229.3	3429.5	1070.2	132.1	2.50	23.00	11.80	29.50	73.90	252.00	50.00	43.50	268.30	59.80	17.90	63.30	87.60	2.20	15.50
	284	1	56	125.1	45.4	97.5	35.4	74.6	27.4	-27.6	-10.0	-50.5	-18.0	1085.4	422.1	576.1	87.2	538.7	371.1	175.6	2319.8	248.5	1943.2	128.1	1947.7	222.9	149.2	8644.6	929.4	7502.0	213.2	7134.9	1142.1	367.6	8.20	132.60	34.80	64.30	26.40	84.80	84.20	26.00	248.00	69.40	26.10	104.80	164.30	.59	5.84
	285	1	26	162.4	60.4	129.1	48.0	85.5	32.2	-33.3	-12.4	-76.9	-28.2	841.1	368.5	412.8	59.8	548.8	236.0	56.3	1342.2	659.4	523.9	158.9	847.9	462.9	31.5	2737.9	254.3	1965.3	518.2	2045.9	662.5	29.4	1.30	19.40	35.60	109.00	33.60	132.00	41.40	18.80	231.40	91.60	6.00	26.30	90.80	.00	3.78
	290	1	49	134.8	50.1	111.3	41.4	86.6	32.2	-23.5	-8.7	-48.2	-17.9	1485.9	379.8	1040.9	65.2	891.8	467.2	127.0	4222.8	2762.7	1172.0	288.1	3342.9	701.6	178.3	1693.2	361.8	1100.4	231.0	1130.9	483.3	79.0	3.90	97.40	25.70	78.10	6.40	112.90	44.00	25.70	631.70	71.20	27.30	166.70	147.20	1.95	32.29
	295	1	48	157.9	58.0	125.4	46.1	83.0	30.9	-32.5	-11.9	-74.9	-27.1	2948.9	771.3	1628.6	549.0	2160.3	657.4	131.1	3004.1	668.5	1413.6	922.0	1904.6	990.2	109.3	5506.9	3928.7	1563.9	14.2	3250.1	1945.2	311.6	8.40	60.90	61.80	73.80	280.10	720.10	126.90	193.80	608.40	231.00	65.20	224.40	259.70	1.43	14.79
	296	1	20	137.5	51.8	107.9	40.6	75.9	28.9	-29.6	-11.1	-61.6	-22.8	4616.9	4205.4	374.2	37.3	3263.0	1062.4	291.5	1097.4	501.5	477.4	118.5	616.4	420.2	60.8	6609.5	4564.8	1980.9	63.8	4817.7	1559.0	232.8	4.20	67.10	220.20	174.80	8.30	51.40	1825.50	10.30	175.80	1191.70	12.90	70.20	785.00	1.47	9.70
	297	1	37	124.2	47.3	99.5	37.9	87.4	33.3	-24.7	-9.4	-36.8	-14.0	1127.7	447.5	652.1	28.0	777.8	311.2	38.7	1435.6	443.1	846.4	146.1	970.5	426.5	38.7	3121.8	825.1	1982.6	314.1	2388.8	653.6	79.4	.30	20.50	17.90	57.60	21.90	235.70	86.90	.00	311.90	121.30	5.00	71.80	163.90	.81	12.20
	308	1	28	169.0	62.1	138.7	50.9	106.7	39.2	-30.3	-11.1	-62.3	-22.9	479.7	301.4	164.5	13.8	206.3	216.0	57.4	738.9	168.5	462.9	107.5	515.9	175.8	47.1	899.2	362.6	463.2	73.5	506.3	339.6	53.3	1.50	19.30	36.60	30.00	9.30	68.10	23.30	.00	40.80	64.80	2.40	27.50	146.70	.54	8.83
	317	1	39	132.9	52.6	109.6	43.4	91.6	36.2	-23.3	-9.2	-41.3	-16.3	2262.5	709.3	1469.6	83.6	1489.0	696.5	76.9	6423.1	2537.3	3576.7	309.0	4750.2	1480.7	192.1	7594.0	369.9	6477.1	747.0	5492.1	1970.9	131.0	.30	34.30	42.30	109.10	27.50	248.60	105.90	36.50	964.20	106.30	16.40	189.80	320.90	2.85	32.64
	326	1	30	163.8	59.4	136.5	49.5	98.2	36.1	-27.3	-9.9	-65.6	-23.4	2723.2	714.7	1779.4	229.1	1217.4	1234.3	271.6	6118.8	886.6	5170.4	61.8	2942.6	3012.8	163.4	2580.8	697.9	1721.1	161.8	1107.9	1155.0	317.9	10.00	197.50	64.10	123.60	27.30	202.50	49.40	87.00	797.80	53.40	98.50	540.00	424.10	6.20	41.61
	327	1	58	145.8	57.7	117.1	46.3	85.8	33.9	-28.7	-11.4	-60.0	-23.7	3459.3	1619.1	1733.2	106.9	1239.7	1555.6	663.9	2648.7	498.2	1762.2	388.3	1818.2	617.6	212.9	11369.9	9319.8	1983.2	67.0	8188.1	2816.3	365.5	13.40	442.40	208.10	560.30	17.60	116.50	90.40	42.80	810.80	161.70	32.10	332.60	496.60	.96	30.91
	334	1	27	141.3	44.6	113.9	35.9	82.9	26.2	-27.4	-8.6	-58.4	-18.4	1689.4	355.7	1166.4	167.3	987.5	636.1	65.9	6489.5	1354.9	4273.4	861.2	3663.4	2694.2	131.9	4539.4	1550.5	2566.2	422.7	2201.8	2227.7	109.9	2.30	42.90	20.70	44.50	56.00	318.30	45.30	50.10	482.00	35.80	56.40	302.60	193.80	2.56	20.73
	336	1	36	122.0	48.3	98.3	38.9	79.2	32.1	-23.7	-9.4	-42.8	-16.1	2744.4	989.5	1738.6	16.2	2465.6	241.1	37.7	6432.9	867.1	5389.1	176.7	4188.9	2162.7	81.2	7243.0	3056.7	4097.9	88.4	4437.6	2549.9	255.5	.00	13.40	24.30	185.40	15.60	488.20	203.10	.00	1228.50	530.30	.00	8.30	46.40	.62	.31
	345	2	39	179.5	49.2	136.4	37.4	98.5	27.0	-43.1	-11.8	-81.0	-22.2	1610.3	747.3	832.2	30.7	819.9	498.1	292.3	2993.4	438.5	1973.3	581.6	2145.2	580.9	267.3	33803.9	703.0	27302.2	5798.7	22665.5	9867.9	1270.5	3.80	173.90	114.60	206.30	13.10	80.40	59.80	.00	474.40	192.20	12.70	93.20	174.40	1.13	10.41
	346	1	60	153.9	56.5	127.2	46.7	106.6	39.6	-26.7	-9.8	-47.3	-16.9	2159.2	510.1	1409.4	239.7	1284.5	758.8	115.9	42281.6	37023.4	4992.9	265.3	27981.2	11551.5	2749.0	17525.6	14480.0	2865.4	180.2	13854.7	3194.3	476.5	4.40	77.40	34.10	58.70	107.50	441.30	64.20	68.80	546.10	56.50	56.50	313.60	276.60	2.51	30.98
	349	1	37	169.9	62.4	143.9	52.9	118.9	43.7	-26.0	-9.6	-51.0	-18.7	1905.5	388.0	986.5	531.0	1300.7	525.9	78.9	8012.1	3807.0	3971.4	233.7	5946.2	1696.7	369.2	5588.0	1935.2	3449.3	203.4	4230.5	1191.4	166.1	9.00	46.60	23.30	98.00	123.60	157.30	16.40	299.10	615.80	88.60	95.00	154.00	151.10	4.27	12.88
	350	1	35	155.0	56.2	124.1	45.0	75.2	27.3	-30.9	-11.2	-79.8	-29.0	593.0	342.5	227.4	23.2	245.7	282.7	64.6	2326.7	1042.0	1146.4	138.3	1440.8	669.7	216.2	7148.0	1307.2	5645.6	195.2	3980.6	2363.2	804.1	1.60	14.60	48.40	93.30	16.70	81.90	17.80	.00	95.00	34.30	4.10	27.90	137.00	.75	8.11
	363	2	54	150.6	45.0	124.8	37.3	99.5	29.4	-25.8	-7.7	-51.1	-15.6	2274.8	340.2	1904.6	30.0	474.1	1601.5	199.2	2309.0	1314.7	965.4	28.9	1104.1	978.1	226.8	3734.3	2141.0	1567.5	25.8	1844.8	1458.6	430.8	2.30	149.80	47.10	64.60	14.40	60.80	16.30	.00	304.20	78.40	11.40	80.90	122.30	1.93	1308.93
	366	1	29	175.1	61.3	138.0	48.3	97.1	34.0	-37.1	-13.0	-78.0	-27.3	956.8	480.5	428.3	48.0	392.7	511.7	52.4	726.8	223.9	417.9	85.0	370.5	293.9	62.4	3336.5	299.1	2912.7	124.8	2020.6	1189.6	126.4	.90	19.90	31.60	118.00	24.50	111.20	31.10	5.00	179.60	41.50	13.60	88.40	227.80	4.12	29.27
	374	1	49	120.7	47.7	95.3	37.7	78.4	31.0	-25.4	-10.0	-42.3	-16.7	6876.0	5309.9	1419.0	147.1	4694.3	2087.8	93.9	7655.3	4608.5	2953.2	93.7	4240.7	3268.2	146.4	9760.1	1687.6	7411.2	661.3	5890.7	3787.2	82.2	1.00	31.10	61.80	61.30	34.90	337.50	1685.70	56.30	584.60	1995.40	51.70	400.60	1493.80	3.27	65.18
	375	1	40	136.1	48.2	115.6	41.0	90.2	35.2	-20.5	-7.3	-45.9	-13.0	4099.2	725.9	2339.4	1033.8	2782.8	1208.3	108.1	1968.6	244.4	1021.4	702.7	1699.8	223.9	44.9	6990.5	4342.8	2395.4	252.3	5411.7	1437.8	141.0	13.20	65.60	29.30	88.00	202.70	550.00	177.40	527.90	1174.30	150.50	284.70	518.00	265.90	5.26	31.54
	382	1	36	113.7	54.8	87.6	42.2	54.7	25.7	-26.1	-12.6	-59.0	-29.2	1245.7	729.1	513.8	2.8	933.7	172.3	139.7	1031.2	823.4	200.1	7.7	497.1	428.0	106.1	4419.8	1452.0	2957.7	10.1	3903.4	207.5	308.9	1.50	73.40	64.80	170.60	1.30	103.30	173.20	.00	336.50	319.50	.00	.00	1.10	.00	.65
	383	1	44	118.3	41.4	97.7	34.2	84.4	32.6	-20.6	-7.2	-33.9	-8.9	1401.4	465.2	792.1	144.1	860.9	399.6	140.9	2595.9	459.0	1865.0	271.9	1791.9	716.6	87.4	4937.6	1943.2	2805.2	189.2	2951.6	1875.9	110.1	4.60	98.30	38.00	60.30	25.20	79.60	47.00	85.70	497.60	125.90	21.20	86.30	177.20	7.45	30.35
	402	1	55	154.4	60.3	125.9	49.2	94.5	36.9	-28.5	-11.1	-59.9	-23.4	15898.8	9439.8	5225.8	1233.2	14235.9	320.3	1342.7	18613.3	1663.5	12822.4	4127.4	14502.6	2591.6	1519.1	3837.1	1415.2	1660.4	761.5	2547.8	1069.4	219.9	45.60	555.10	742.00	220.10	450.70	2836.60	4780.60	736.90	1822.40	3608.70	.00	10.60	88.50	.00	1.15
	421	1	18	159.0	52.5	129.0	42.6	102.0	34.1	-30.0	-9.9	-57.0	-18.4	7653.8	4611.0	2786.8	256.0	3043.9	4319.0	290.9	10032.6	8430.8	1384.1	217.7	5604.4	4282.5	145.7	3714.0	2331.3	1318.4	64.3	678.1	2815.0	220.9	4.70	149.50	136.70	98.50	28.50	256.30	190.40	87.60	804.60	1676.50	126.40	1387.80	2470.60	8.71	188.67
	423	1	44	113.4	42.7	90.0	33.9	81.6	30.7	-23.4	-8.8	-31.8	-12.0	3171.6	2152.4	886.4	132.8	1559.6	1426.7	185.3	778.4	256.9	367.9	153.6	532.2	212.8	33.4	1082.6	257.8	747.1	77.7	534.6	518.0	30.1	2.60	62.00	120.70	959.50	26.50	149.20	97.00	82.60	568.40	635.80	20.80	96.70	325.10	.22	10.07
[truncated: 33 more columns]
