# Supplementary material for: Dynamics of the human bile acid metabolome during weight loss
Source: Sci Rep. 2024 Oct 28;14:25743. doi: 10.1038/s41598-024-75831-1 (PMC11519931; doi:10.1038/s41598-024-75831-1)
Supplement: Supplementary file 5 — Supplementary Information 3. [file 41598_2024_75831_MOESM5_ESM.xlsx]

## Sheet: Tabelle1
Table_Legend	Patient_ID	Sex	Age_V0	Body_weight_V0	BMI_V0	Body_weight_V3	BMI_V3	Body_weight_V12	BMI_V12	Weight_loss_kg_V0_V3	Weight_loss_BMI_V0_V3	Weight_loss_kg_V0_V12	Weight_loss_BMI_V0_V12	Total_BA_V0	Free_BA_V0	Glycine_conjugated_BA_V0	Taurine_conjugated_BA_V0	Primary_BA_V0	Secondary_BA_V0	Tertiary_BA_V0	Total_BA_V3	Free_BA_V3	Glycine_conjugated_BA_V3	Taurine_conjugated_BA_V3	Primary_BA_V3	Secondary_BA_V3	Tertiary_BA_V3	Total_BA_V12	Free_BA_V12	Glycine_conjugated_BA_V12	Taurine_conjugated_BA_V12	Primary_BA_V12	Secondary_BA_V12	Tertiary_BA_V12	TUDCA_V0	GUDCA_V0	UDCA_V0	HDCA_V0	TCA_V0	GCA_V0	CA_V0	TCDCA_V0	GCDCA_V0	CDCA_V0	TDCA_V0	GDCA_V0	DCA_V0	TLCA_V0	GLCA_V0
Extended data file 4 B: Resources file (IBM SPSS statistics, version 29.0):	1	1	62	98.6	40.5	81.4	33.4	82.0	34.1	-17.2	-7.1	-16.6	-6.4	10318.5	7781.1	2419.1	118.3	6750.8	2950.6	617.1	919.9	118.8	685.9	115.2	705.8	158.3	55.8	1651.5	1481.2	161.9	8.4	220.2	1274.5	156.8	4.40	164.80	447.90	473.40	21.90	188.80	1071.70	68.60	1665.50	3734.30	22.60	385.40	2022.60	.89	14.60
Bile acid (BA) metabolome quantification by LC-MS/MS in the ROBS study cohort of	2	1	22	118.2	43.4	98.3	36.1	77.0	28.3	-19.9	-7.3	-41.2	-15.1	880.0	612.4	230.3	37.3	295.2	472.4	112.3	1835.3	219.8	922.2	693.3	994.6	648.9	191.8	1246.0	910.1	232.5	103.4	486.9	665.8	93.3	3.60	33.50	75.20	63.30	14.20	62.90	85.10	.00	77.20	55.80	17.40	48.60	301.50	1.98	8.03
obese patients undergoing low calory diet (LCD).	3	2	44	143.2	45.7	113.4	36.2	105.4	33.3	-29.8	-9.5	-37.8	-12.4	1570.2	644.9	846.3	78.9	961.4	520.1	88.7	1297.7	459.8	732.7	105.3	560.5	573.6	163.6	1030.0	502.6	498.4	29.0	504.6	469.0	56.4	1.00	42.00	45.70	68.40	21.90	140.00	84.10	37.10	500.00	178.40	18.50	154.80	253.30	.48	9.49
The LC-MS/MS quantification data of patients at all study visits are shown together with basal anthropometric	4	2	36	140.9	47.6	116.9	39.5	107.7	36.4	-24.0	-8.1	-33.2	-11.2	2343.1	1571.4	727.8	43.9	472.5	1147.1	723.5	1154.3	416.9	641.3	96.1	507.3	505.4	141.5	1034.3	661.1	359.4	13.8	269.8	577.8	186.7	11.90	449.00	262.60	557.80	13.10	140.40	60.10	6.80	.00	252.20	8.80	99.80	403.60	3.43	38.61
parameters. ROBS, Research in Obesity and Bariatric Surgery; V, visit; BMI, body mass index	5	2	45	137.7	38.5	106.5	29.8	102.8	28.8	-31.2	-8.7	-34.9	-9.8	4925.1	3786.2	1100.4	38.5	3073.5	1441.3	410.4	3727.3	2271.8	1432.3	23.2	1864.9	1447.1	415.3	9832.9	9031.3	794.5	7.2	6288.3	3137.5	407.1	4.90	152.80	252.70	68.20	13.00	134.40	1387.70	6.10	591.40	940.90	14.40	200.60	1112.00	.18	21.18
	13	1	35	97.2	36.1	79.1	29.4	80.1	29.8	-18.1	-6.7	-17.1	-6.4	1796.3	387.8	1386.5	22.0	1401.4	295.7	99.2	5428.1	629.9	4478.8	319.4	4473.5	698.1	256.5	9584.5	7232.4	2157.1	195.0	7451.6	1867.6	265.3	2.10	84.30	12.80	21.70	19.00	488.80	127.40	.00	638.40	127.80	.00	153.60	98.00	.90	21.50
	15	1	50	140.0	51.4	131.4	48.3	127.1	46.7	-8.6	-3.2	-12.9	-4.7	6083.2	5507.1	555.7	20.4	4597.3	1387.9	98.0	2410.0	1093.7	1274.4	42.0	1533.6	672.1	204.3	2162.8	815.7	1301.3	45.8	911.9	1173.0	77.9	.00	12.70	85.30	60.00	13.40	107.00	2186.90	.00	305.90	1984.10	6.40	117.40	1165.10	.66	12.72
	18	1	40	130.4	45.1	108.6	37.6	88.7	30.7	-21.8	-7.5	-41.7	-14.4	2123.2	855.8	1018.8	248.7	1188.7	603.6	331.0	2645.7	149.1	1696.9	799.6	2223.6	246.3	175.8	695.8	297.3	367.1	31.3	216.3	403.8	75.6	15.60	204.80	110.60	88.90	36.90	140.00	122.00	150.80	484.10	255.00	42.60	173.00	216.20	2.91	16.99
	21	1	25	122.1	44.8	101.9	37.4	95.9	35.2	-20.2	-7.4	-26.2	-9.6	692.7	465.2	221.5	6.0	272.0	345.7	74.9	742.2	141.6	547.6	53.0	401.5	256.0	84.7	601.8	322.1	245.5	34.2	213.4	323.4	64.9	.90	29.90	44.10	85.80	5.10	23.20	81.00	.00	104.40	58.40	.00	55.50	195.90	.00	8.52
	25	2	35	167.5	50.0	136.2	40.7	113.9	34.0	-31.3	-9.3	-53.6	-16.0	4165.0	2396.0	1746.2	22.8	1820.3	1606.9	737.8	1267.5	465.1	786.8	15.5	526.1	595.1	146.2	1143.6	829.7	305.7	8.2	262.6	778.2	102.8	6.80	343.40	387.60	329.70	14.20	269.70	120.70	.00	832.50	583.30	.00	241.00	935.60	1.78	59.75
	36	1	33	146.5	47.8	120.0	39.2	89.2	29.1	-26.5	-8.7	-57.3	-18.7	1366.0	970.7	377.3	18.0	678.5	618.2	69.3	2032.1	285.7	1377.5	368.9	1213.2	736.8	82.1	5417.6	4356.7	931.9	129.0	3174.8	1969.1	273.7	.40	21.10	47.80	53.50	7.90	42.50	312.50	.00	170.10	145.40	8.80	119.50	387.30	.98	24.03
	37	1	29	130.2	44.5	105.1	35.9	92.1	31.5	-25.1	-8.6	-38.1	-13.0	2113.7	872.0	1201.8	39.9	1575.1	403.4	135.3	2542.0	253.1	1222.2	1066.7	2219.7	215.9	106.4	2399.6	1065.6	1044.1	289.9	1494.8	801.2	103.6	1.70	85.80	47.80	79.80	12.70	78.70	272.90	18.80	907.40	284.50	5.40	114.70	187.00	1.27	15.13
	38	2	56	109.3	31.9	87.3	25.5	95.7	28.0	-22.0	-6.4	-13.6	-4.0	1245.0	493.3	696.4	55.3	664.5	483.2	97.3	758.9	176.3	514.7	67.9	425.3	259.6	73.9	951.8	474.4	437.3	40.2	278.6	588.4	84.9	2.40	64.30	30.60	84.90	24.00	142.50	59.80	10.90	371.80	55.60	16.80	108.90	155.10	1.17	8.97
	40	2	57	156.2	46.1	125.8	37.2	102.3	30.2	-30.4	-9.0	-53.9	-15.9	5593.8	2937.8	2172.0	484.0	3042.2	2400.0	151.6	978.7	198.7	540.8	239.1	673.4	197.4	107.8	2211.5	585.1	1310.5	316.0	1016.8	1091.8	102.9	2.90	56.50	92.20	137.40	88.60	358.90	632.00	215.00	1020.70	727.00	170.80	670.20	1349.20	6.71	65.66
	41	2	39	146.8	42.0	115.7	33.1	122.0	34.9	-31.1	-8.9	-24.8	-7.1	2116.3	1041.3	1011.7	63.3	1128.0	582.8	405.5	1206.7	385.1	688.7	132.9	415.5	656.3	134.8	1908.2	1461.0	441.1	6.1	586.7	936.0	385.5	5.70	243.60	156.20	294.90	21.30	271.80	128.90	27.10	368.10	310.90	8.50	124.30	150.40	.78	3.94
	42	1	43	109.4	38.3	87.6	30.7	79.9	28.3	-21.8	-7.6	-29.5	-10.0	1141.3	409.6	696.3	35.3	626.6	453.9	60.8	1405.1	394.8	814.8	195.5	700.6	570.2	134.2	438.6	189.8	231.1	17.7	256.9	152.7	29.0	.00	35.70	25.10	41.60	9.20	88.70	84.30	.20	352.40	91.80	22.00	191.80	166.90	3.92	27.85
	43	1	67	104.1	42.8	83.3	29.2	84.5	34.3	-20.8	-13.6	-19.6	-8.5	855.8	427.7	405.0	23.2	377.5	408.3	70.0	521.9	152.1	282.7	87.1	221.2	212.4	88.3	373.9	230.8	133.9	9.2	171.9	161.3	40.6	.00	32.00	38.00	68.00	9.50	43.50	69.90	.00	194.90	59.80	8.60	94.50	157.60	5.06	40.09
	45	1	40	136.9	46.8	112.8	38.6	103.2	35.3	-24.1	-8.2	-33.7	-11.5	1326.8	943.3	360.1	23.4	841.4	439.2	46.2	1211.6	217.3	735.9	258.4	672.5	326.9	212.2	1865.8	1079.9	745.8	40.1	1234.6	455.1	176.2	.30	11.20	34.70	28.00	9.40	56.50	245.90	1.30	182.00	346.30	9.80	94.50	261.20	2.56	15.80
	47	2	45	173.9	50.3	140.0	40.5	109.3	31.6	-33.9	-9.8	-64.6	-18.7	1249.5	637.8	546.4	65.2	499.9	386.4	363.2	739.9	258.7	392.8	88.4	224.1	341.0	174.8	1640.8	1479.8	152.7	8.4	222.6	1109.2	309.0	18.70	193.50	151.00	83.00	19.70	123.40	60.20	8.70	152.70	135.10	17.40	69.10	208.60	.68	7.76
	48	1	48	90.2	35.7	72.0	28.5	80.5	31.8	-18.2	-7.2	-9.7	-3.8	2373.2	672.9	1616.6	83.6	1105.8	1077.0	190.3	4080.2	916.3	2918.2	245.7	1309.6	2543.2	227.4	2352.8	625.9	1645.8	81.2	628.3	1601.3	123.3	3.90	132.70	53.70	125.90	17.00	248.50	53.40	29.10	690.90	66.90	27.40	388.40	332.40	6.25	156.05
	65	2	48	136.0	42.0	99.3	30.6	96.8	29.9	-36.7	-11.3	-39.2	-12.1	1708.2	951.1	687.3	69.7	536.4	1106.2	65.6	1247.0	358.5	729.6	158.9	648.0	499.3	99.7	1081.0	646.7	406.0	28.4	293.2	753.0	34.8	.80	11.60	53.20	121.90	12.30	87.20	83.70	9.60	268.00	75.60	41.80	227.60	559.50	5.23	92.94
	66	1	27	91.1	37.0	76.7	31.1	60.5	24.5	-14.4	-5.8	-30.6	-12.4	2604.5	1919.2	647.3	38.0	1293.9	1141.5	169.1	1392.8	618.5	696.2	78.1	584.5	596.8	211.5	950.7	545.3	384.5	20.9	371.7	512.3	66.7	2.30	46.30	120.50	124.20	9.80	109.20	481.00	5.50	314.50	374.00	17.60	149.70	778.40	2.82	27.56
	67	1	27	132.1	49.1	105.1	39.1	88.0	32.7	-27.0	-10.0	-44.1	-16.4	1312.1	906.7	399.0	6.5	856.8	362.8	92.5	758.0	272.3	442.3	43.4	380.1	298.2	79.7	969.7	794.6	168.2	6.9	325.7	566.1	78.0	.00	27.00	65.50	102.00	1.80	73.80	170.50	.00	237.90	372.80	4.40	55.50	195.80	.31	4.82
	68	2	27	141.2	42.6	111.0	33.5	116.0	35.0	-30.2	-9.1	-25.2	-7.6	3961.7	1607.1	2014.6	340.0	2620.8	1150.2	190.7	1171.5	384.8	752.6	34.2	445.2	606.9	119.4	957.4	491.8	452.8	12.8	468.8	408.2	80.4	7.50	92.00	91.20	111.30	41.10	250.40	191.00	223.40	1303.00	611.80	59.40	284.70	565.60	8.68	84.46
	69	1	33	139.1	50.5	113.4	41.2	91.5	33.2	-25.7	-9.3	-47.6	-17.3	3516.9	1992.1	1449.9	74.9	2058.6	922.0	536.3	2085.1	333.7	1298.7	452.8	1277.2	668.0	140.0	1987.8	263.6	1631.5	92.8	1526.1	345.0	116.7	6.60	283.40	246.30	304.00	11.60	163.20	84.90	45.20	824.00	929.80	9.10	129.90	413.30	2.49	49.35
	70	2	35	152.5	42.2	117.8	32.6	115.9	32.1	-34.7	-9.6	-36.6	-10.1	1806.2	683.9	1000.6	121.7	1066.8	594.3	145.1	3861.3	191.4	2740.5	929.4	2421.3	1102.8	337.2	2690.8	1937.8	738.2	14.8	1100.1	1269.5	321.2	2.50	69.20	73.40	113.00	37.80	264.10	64.90	59.60	527.60	112.80	19.00	128.90	300.60	2.85	10.78
	72	1	23	105.2	35.6	81.5	27.5	78.9	26.7	-23.7	-8.0	-26.3	-8.9	636.4	313.3	118.0	205.1	333.3	258.3	44.8	3864.8	387.9	2440.6	1036.4	2865.2	773.2	226.5	969.8	503.3	348.5	118.0	274.3	614.0	81.5	5.00	.00	39.80	32.10	45.70	15.30	60.80	98.60	55.20	57.80	45.40	37.40	122.90	10.31	10.20
	74	2	57	137.8	41.6	100.6	30.4	95.8	28.9	-37.2	-11.2	-42.0	-12.7	429.9	241.4	182.4	6.1	259.9	150.0	20.0	1665.3	187.8	1113.7	363.7	1042.6	485.7	137.0	2639.2	1187.9	1403.1	48.2	932.1	1493.3	213.8	.00	7.80	12.20	18.70	3.90	31.00	61.90	.00	77.00	86.10	1.50	37.40	62.50	.66	29.21
	75	1	35	116.6	42.8	96.7	35.5	100.1	36.8	-19.9	-7.3	-16.5	-6.1	1582.1	762.8	785.5	33.9	733.6	684.0	164.5	1407.7	313.3	914.2	180.1	998.3	267.9	141.6	3772.3	2591.1	1031.8	149.4	2268.8	1289.9	213.6	1.80	70.20	92.50	55.60	6.90	32.90	79.40	7.50	491.10	115.90	14.40	169.90	394.90	3.33	21.44
	76	1	33	104.2	41.2	80.9	32.0	89.8	35.5	-23.3	-9.2	-14.4	-5.7	667.3	388.4	276.4	2.4	420.0	17.9	229.4	3937.5	840.0	2928.8	168.6	1680.5	227.1	2029.9	1270.8	820.5	437.5	12.9	388.5	415.9	466.4	.70	91.30	137.40	14.40	1.60	19.40	61.50	.00	165.70	171.80	.00	.00	3.40	.16	.03
	77	1	28	150.0	47.3	119.5	37.7	94.3	29.8	-30.5	-9.6	-55.7	-17.6	561.3	370.0	184.3	7.1	183.6	347.6	30.1	4297.7	1473.1	2273.4	551.3	2093.7	1847.1	356.9	1134.3	654.4	460.4	19.6	248.4	761.6	124.3	.00	1.60	28.50	61.20	.40	11.30	43.80	.00	109.70	18.30	4.40	34.50	196.70	2.27	27.11
	117	1	20	130.8	44.7	112.0	38.3	115.4	39.5	-18.8	-6.4	-15.4	-5.3	2942.0	1873.2	1044.3	24.5	1307.6	1192.1	442.3	2197.5	186.8	1621.4	389.3	1499.5	590.0	108.0	2629.9	1545.4	1041.8	42.7	1251.5	1104.9	273.5	2.80	227.80	211.70	266.10	8.20	85.30	242.10	.00	501.80	470.20	12.70	194.90	666.00	.83	34.48
	123	2	43	169.0	41.4	127.3	31.2	127.7	31.3	-41.7	-10.2	-41.3	-10.1	1760.8	1256.6	476.3	27.8	559.0	1136.6	65.2	2054.3	855.1	1041.1	158.1	595.9	1317.9	140.5	3798.1	1646.1	2039.8	112.2	1518.5	2148.7	130.9	.00	5.90	59.30	69.70	13.10	86.70	107.60	.00	174.20	177.40	9.90	121.60	774.70	4.88	87.91
	125	1	41	122.0	45.9	103.8	39.1	102.4	39.0	-18.2	-6.9	-19.6	-6.9	3816.7	2089.1	1687.1	40.5	2292.8	1253.9	270.0	6397.7	3810.6	2549.0	38.0	3443.3	2330.1	624.3	7107.2	5704.2	1369.2	33.9	4269.5	2535.6	302.2	1.10	152.90	116.00	137.20	7.50	191.60	455.90	14.50	938.80	684.50	16.30	355.00	695.40	1.09	48.78
	126	1	51	102.8	39.7	81.9	31.6	88.4	34.1	-20.9	-8.1	-14.4	-5.6	862.9	559.4	293.2	10.3	375.9	420.2	66.8	1842.1	347.0	1352.8	142.3	737.7	1030.8	73.5	3434.3	1432.1	1838.1	164.2	1606.5	1702.2	125.6	.20	16.50	50.10	138.20	4.80	36.20	62.50	.00	163.20	109.10	4.90	60.70	186.00	.51	16.45
	128	1	27	123.5	39.4	101.6	32.4	102.1	32.6	-21.9	-7.0	-21.4	-6.8	375.7	231.7	62.1	81.9	206.6	151.0	18.1	911.3	171.7	265.3	474.3	641.2	202.7	67.5	557.6	401.5	140.9	15.3	108.0	410.2	39.5	.80	.00	17.30	23.70	29.50	21.50	53.40	27.80	21.60	52.80	20.00	11.50	84.50	3.77	7.46
	130	1	61	90.1	35.2	73.2	28.6	67.3	26.3	-16.9	-6.6	-22.8	-8.9	516.4	264.9	228.6	23.0	222.6	271.0	22.8	2340.9	354.5	1694.3	292.1	1560.8	608.5	171.6	399.7	213.1	177.9	8.8	167.5	204.4	27.8	.20	.00	22.60	19.90	5.20	27.60	60.80	.00	83.60	45.50	16.00	85.70	116.10	1.52	31.75
	131	2	65	180.4	50.0	151.5	42.0	137.0	38.0	-28.9	-8.0	-43.4	-12.0	1795.7	1027.9	752.3	15.5	788.0	877.5	130.3	2598.5	456.4	1917.5	224.7	1363.6	794.9	440.0	1132.5	836.1	281.3	15.1	226.3	855.5	50.7	.40	47.80	82.10	80.60	8.30	101.00	130.30	.00	348.00	200.40	5.70	223.60	474.90	1.04	31.99
	132	1	53	115.6	34.5	97.9	29.2	90.0	26.9	-17.7	-5.3	-25.6	-7.6	2802.3	615.6	338.7	1848.0	433.6	2304.7	64.0	2344.7	763.5	1254.1	327.1	1245.2	966.3	133.2	1812.0	378.1	1193.6	240.3	647.0	1125.0	40.1	1.10	13.90	49.00	101.30	39.00	127.20	106.40	.00	96.70	64.20	1806.40	84.00	254.30	1.43	16.86
	150	1	51	108.9	43.6	92.8	37.2	90.8	36.8	-16.1	-6.4	-18.1	-6.8	1924.5	483.8	1380.4	60.2	1179.8	639.3	105.4	4803.8	372.0	3897.2	534.6	3099.7	1417.9	286.2	3683.5	3341.0	334.8	7.8	3000.9	612.9	69.7	1.80	75.50	28.10	93.00	27.70	393.60	102.40	5.30	572.20	78.70	21.80	279.50	164.60	3.64	59.60
	151	1	25	120.7	40.3	84.6	28.3	84.7	28.3	-36.1	-12.1	-36.0	-12.0	1241.5	1030.8	188.4	22.2	303.3	852.1	86.0	3749.8	1180.4	2082.3	487.1	1623.1	1879.1	247.6	2804.9	1989.8	771.5	43.6	1566.6	1093.9	144.4	1.80	10.10	74.10	240.00	11.80	82.50	70.40	.00	30.40	108.30	8.40	54.60	507.00	.21	10.85
	152	1	38	152.0	55.2	129.3	46.9	127.3	45.6	-22.7	-8.2	-24.7	-9.5	2483.7	554.4	1708.0	221.3	2169.3	57.6	256.9	5502.9	791.8	3910.0	801.1	3540.6	1269.6	692.7	1131.4	468.5	626.0	36.9	526.3	358.3	246.8	9.50	146.80	100.60	7.70	41.70	306.60	135.50	166.70	1226.90	291.90	3.40	27.70	18.80	.00	.00
	153	1	33	124.7	46.4	105.1	39.1	118.2	44.0	-19.6	-7.3	-6.5	-2.4	596.4	428.7	151.0	16.7	181.5	365.9	48.9	2342.3	724.6	1120.8	496.9	862.0	1290.2	190.2	2604.1	432.7	1763.4	408.0	1254.6	1287.5	61.9	1.30	3.40	44.20	131.70	5.50	20.70	39.50	.00	70.40	45.40	6.90	39.30	168.00	2.90	17.15
	155	1	58	125.6	45.6	108.0	39.2	108.3	39.3	-17.6	-6.4	-17.3	-6.3	2603.9	1890.5	677.9	35.5	1031.3	1541.5	31.2	2531.1	703.6	1737.8	89.8	1279.5	1176.9	74.7	1186.9	678.3	453.4	55.1	352.8	805.4	28.7	.70	4.40	26.10	138.50	16.50	228.20	203.00	.00	224.40	359.20	16.50	205.90	985.90	1.85	15.05
	157	2	35	136.7	42.7	108.5	33.9	125.1	39.0	-28.2	-8.8	-11.6	-3.6	1539.9	815.1	667.6	57.1	742.3	645.3	152.3	700.2	248.8	417.5	33.9	243.5	410.2	46.5	1675.5	890.1	748.2	37.2	622.6	757.8	295.1	2.60	88.50	61.20	99.60	21.50	133.70	75.80	9.50	256.40	245.40	21.20	147.50	333.10	2.39	41.50
	158	2	39	140.2	40.1	110.6	31.6	89.8	25.7	-29.6	-8.5	-50.4	-14.4	819.4	449.6	329.4	40.4	376.0	384.0	59.4	1438.5	591.5	746.1	100.9	536.5	596.9	305.1	263.1	111.1	122.5	29.5	134.1	82.3	46.7	1.30	29.50	28.60	47.70	8.60	43.40	64.80	4.80	145.60	108.80	23.50	105.30	199.60	2.18	5.59
	173	1	46	91.4	35.7	80.2	31.3	86.4	33.8	-11.2	-4.4	-5.0	-2.0	1277.7	642.5	533.6	101.6	601.8	620.1	55.9	7504.6	5415.6	1589.7	499.4	5645.7	1669.2	189.7	575.2	375.5	173.9	25.8	199.0	342.0	34.3	1.90	21.00	33.00	72.60	50.90	160.70	126.10	8.50	161.00	94.50	39.10	172.50	297.70	1.13	18.49
	174	1	49	127.2	47.3	105.9	39.4	84.7	31.5	-21.3	-7.9	-42.5	-15.8	826.0	322.0	396.5	107.5	511.1	284.1	30.8	2858.2	227.6	1859.7	770.9	2130.1	633.4	94.7	545.6	177.6	310.9	57.1	264.3	254.2	27.1	.20	.30	30.30	29.40	57.80	129.00	62.90	20.80	172.10	68.50	26.50	79.40	130.90	2.17	15.71
	177	1	28	133.6	44.1	104.1	34.4	79.7	26.3	-29.5	-9.7	-53.9	-17.8	977.5	415.5	531.4	30.6	571.1	276.1	130.3	1057.3	201.4	646.8	209.1	341.8	604.3	111.2	986.3	567.1	336.3	82.9	553.8	369.8	62.6	4.50	75.60	50.20	32.00	16.20	58.50	82.90	.00	314.00	99.50	10.00	75.20	150.90	.00	8.09
	178	2	42	153.3	44.3	115.6	33.4	96.8	28.0	-37.7	-10.9	-56.5	-16.3	1447.4	946.7	489.2	11.5	528.1	669.8	249.5	3340.1	891.8	2259.1	189.2	1686.2	1283.2	370.7	719.6	407.0	299.3	13.3	182.6	437.5	99.5	1.00	129.90	118.60	115.10	3.60	76.20	127.80	.00	144.60	175.90	5.00	117.60	391.10	1.93	20.86
	181	1	54	114.0	45.7	90.9	36.4	83.8	33.6	-23.1	-9.3	-30.2	-12.1	1072.1	684.6	361.5	26.0	586.5	403.6	81.9	1596.8	546.7	914.3	135.7	530.7	910.1	155.9	522.0	299.3	199.3	23.4	191.8	300.7	29.5	.50	33.30	48.10	57.30	11.50	66.90	197.70	.00	170.20	140.30	11.60	74.60	241.20	2.42	16.55
	183	1	48	102.0	37.0	80.5	29.2	71.3	25.9	-21.5	-7.8	-30.7	-11.1	2638.3	962.2	1578.3	97.8	1595.6	909.3	133.4	3370.2	1176.2	1916.1	277.8	1181.8	2008.6	179.8	1048.1	528.1	494.0	26.0	380.3	610.3	57.6	1.40	71.80	60.20	117.10	29.50	284.10	122.40	42.70	955.60	161.20	22.40	235.10	447.50	1.73	31.71
	184	2	49	151.5	47.3	112.3	35.0	105.6	33.0	-39.2	-12.2	-45.9	-14.3	1749.4	463.6	1184.4	101.5	954.1	679.2	116.1	3343.6	1928.5	1288.0	127.1	2307.7	977.9	58.0	944.8	652.6	277.6	14.6	201.6	694.5	48.7	4.10	83.10	28.90	70.30	35.00	231.00	61.70	16.50	534.90	75.00	43.20	281.60	213.20	2.65	53.77
	210	1	43	106.8	40.2	81.6	30.7	80.2	30.2	-25.2	-9.5	-26.6	-10.0	1347.8	721.3	588.3	38.2	571.5	723.8	52.4	2036.9	500.4	1252.6	283.9	585.5	1330.1	121.3	1100.7	473.2	597.7	29.8	547.7	528.9	24.1	.30	20.20	31.90	147.40	5.80	67.80	76.50	12.40	316.20	92.80	17.00	164.20	341.40	2.77	19.87
	211	1	52	131.8	52.8	111.5	44.7	99.7	39.9	-20.3	-8.1	-32.1	-12.9	2526.2	836.5	1578.8	110.9	1827.0	544.7	154.5	2939.8	2042.8	875.0	22.0	1755.2	951.6	233.0	1451.7	1291.5	153.8	6.3	727.6	635.4	88.7	4.20	112.90	37.40	93.90	48.30	384.40	277.60	43.00	847.30	226.40	14.30	211.80	201.30	1.12	22.35
	214	1	38	113.8	42.8	92.5	34.8	85.1	32.0	-21.3	-8.0	-28.7	-10.8	796.0	522.3	234.4	39.3	296.8	341.8	157.4	1894.9	439.6	1132.9	322.4	1352.2	375.5	167.2	329.1	99.0	199.6	30.4	238.9	66.2	24.0	6.10	51.30	100.00	258.20	21.80	64.40	61.90	8.30	104.20	36.20	3.20	11.30	66.00	.00	3.11
	216	2	65	182.2	49.9	144.8	39.7	106.7	29.2	-37.4	-10.3	-75.5	-20.7	3863.8	2744.4	812.3	307.2	3211.9	570.9	81.1	2323.9	1060.7	1195.0	68.3	1280.6	668.7	374.6	4287.7	1188.0	2446.2	653.5	2370.9	1710.6	206.2	4.80	20.40	55.90	129.00	98.90	245.70	877.80	175.30	459.80	1354.40	26.50	75.20	295.20	1.62	11.21
	217	1	56	110.5	40.1	137.3	49.8	98.2	35.6	26.8	9.7	-12.3	-4.5	3722.3	2138.1	1180.5	403.7	3002.9	637.0	82.4	4336.0	510.2	2452.3	1373.5	2671.3	1368.5	296.2	3330.7	2416.3	611.8	302.5	2971.8	299.6	59.3	4.30	38.40	39.70	41.50	116.80	276.80	795.90	231.70	706.30	875.30	35.80	91.60	333.10	15.07	67.39
	224	1	49	154.0	49.7	122.4	39.5	134.4	43.4	-31.6	-10.2	-19.6	-6.3	1539.8	931.1	593.2	15.5	847.8	567.2	124.7	6361.0	763.3	4987.8	609.9	4756.6	1070.2	534.2	751.4	559.4	182.7	9.3	214.7	423.4	113.3	2.50	62.60	59.60	455.50	9.50	115.80	55.70	.00	378.40	288.40	2.60	26.10	71.80	.87	10.34
	225	1	28	138.1	48.9	125.9	44.6	105.3	37.3	-12.2	-4.3	-32.8	-11.6	2277.0	1088.3	1064.7	124.0	1187.1	933.7	156.2	3041.2	694.7	1855.7	490.8	1626.2	1171.2	243.8	1186.0	278.2	724.3	183.5	616.1	492.9	77.0	4.50	61.50	90.20	303.10	35.70	201.50	30.80	59.00	556.70	303.40	18.50	152.80	330.30	6.26	92.17
	227	1	46	125.3	44.9	113.1	40.6	124.0	44.5	-12.2	-4.4	-1.3	-.5	887.0	514.2	346.6	26.2	513.6	328.9	44.4	2069.4	1178.8	836.4	54.3	1061.3	776.8	231.3	737.6	478.3	251.0	8.2	257.0	439.0	41.6	.80	18.60	25.00	41.50	11.70	31.60	146.80	.00	179.00	144.50	10.20	71.50	156.30	3.51	45.86
	244	1	45	118.6	42.5	98.2	35.2	103.5	37.1	-20.4	-7.3	-15.1	-5.4	1552.5	446.4	1014.3	91.8	564.1	630.4	357.9	2037.2	859.9	1062.0	115.3	934.4	718.9	384.0	2826.0	952.3	1842.0	31.7	1015.4	941.7	868.9	12.50	286.80	58.60	82.90	10.80	60.60	22.90	33.10	377.30	59.50	32.50	277.60	222.60	2.98	11.99
	248	1	57	107.1	38.4	93.2	33.4	98.9	35.0	-13.9	-5.0	-8.2	-3.4	2582.5	1813.7	707.9	60.9	1105.6	1136.9	340.1	4925.2	1007.3	3474.6	443.4	2734.3	1984.3	206.6	1353.3	770.2	526.7	56.4	433.9	838.7	80.7	2.60	86.50	251.00	644.20	29.30	173.70	85.70	21.50	362.00	433.40	7.50	81.30	399.30	.00	4.44
	249	1	35	114.6	40.6	95.2	33.7	84.6	29.6	-19.4	-6.9	-30.0	-11.0	574.4	339.6	220.7	14.1	272.4	221.0	81.1	1716.2	328.4	1005.9	381.9	1063.2	434.7	218.3	2495.0	1873.7	575.8	45.5	1574.4	756.7	164.0	2.30	42.10	36.70	38.80	6.40	54.20	70.80	.00	75.20	65.80	4.70	39.20	127.50	.71	9.95
	250	2	45	127.4	36.0	96.1	27.2	92.9	26.3	-31.3	-8.9	-34.5	-9.8	1407.5	552.3	698.7	156.5	750.9	587.2	69.3	7081.7	4550.4	2435.0	96.3	2244.7	3596.9	1240.1	1136.4	674.1	446.2	16.0	490.0	562.2	84.2	2.20	24.80	42.30	31.10	43.50	140.00	77.30	42.20	330.60	117.30	58.20	156.10	284.20	10.44	47.18
	251	2	28	161.8	46.8	129.5	37.4	143.8	41.6	-32.3	-9.3	-18.0	-5.2	1340.0	551.1	702.2	86.7	823.7	348.0	168.3	958.1	280.3	569.8	108.0	440.4	441.8	75.8	2247.0	1440.7	775.1	31.2	1164.7	948.2	134.1	6.40	112.70	49.20	271.40	30.80	129.20	57.10	43.40	419.00	144.30	6.10	37.90	29.10	.09	3.46
	255	2	59	147.2	45.9	101.2	31.6	119.5	35.7	-46.0	-14.4	-27.7	-10.3	6782.9	5871.1	880.8	31.0	3420.6	3174.9	187.4	1124.1	323.3	622.0	178.9	511.8	483.7	128.6	2902.8	1887.9	882.8	132.0	1115.2	1617.9	169.7	.50	35.40	151.50	593.80	11.00	86.70	819.50	1.20	465.00	2037.10	16.90	269.80	2269.20	1.33	23.99
	256	1	33	130.1	50.8	108.5	42.4	88.1	34.4	-21.6	-8.4	-42.0	-16.4	4101.7	905.5	2845.4	350.7	2243.7	1800.2	57.8	2020.9	387.7	1480.4	152.8	1125.2	799.7	96.0	1268.6	260.9	973.2	34.5	655.4	584.2	29.0	3.10	31.20	23.50	73.40	72.70	562.10	108.30	156.40	1201.40	142.70	113.90	954.90	557.60	4.60	95.77
	257	1	23	138.3	52.7	118.0	45.0	125.9	47.4	-20.3	-7.7	-12.4	-5.3	1363.6	730.8	619.1	13.7	648.6	600.7	114.4	1562.3	1065.8	482.1	14.4	975.2	544.2	42.9	4103.7	796.6	3196.0	111.2	2574.1	1376.5	153.1	1.50	41.40	71.50	223.30	7.40	100.80	77.50	.00	367.10	95.80	4.70	94.00	262.70	.07	15.90
	258	2	46	165.7	51.7	148.0	46.2	159.3	49.7	-17.7	-5.5	-6.4	-2.0	2375.8	1643.2	716.4	16.2	1298.0	955.1	122.6	13273.4	11195.5	1969.2	108.7	10588.0	2099.0	586.4	2844.1	1731.6	1007.5	104.9	1744.9	959.7	139.5	1.60	55.40	65.60	193.60	4.80	58.20	250.40	.00	421.30	563.40	9.80	161.00	570.20	.00	20.58
	264	1	54	108.4	41.3	91.6	34.9	88.4	33.7	-16.8	-6.4	-20.0	-7.6	870.9	441.4	358.0	71.5	332.9	490.4	47.6	2261.8	1301.4	831.2	129.2	1355.4	746.6	159.8	807.3	593.2	200.2	13.8	149.7	588.8	68.9	.70	7.00	39.90	62.20	5.60	28.20	46.30	35.00	157.60	60.20	28.40	142.00	232.70	1.76	23.20
	265	1	50	116.4	36.3	102.7	32.1	100.2	31.3	-13.7	-4.3	-16.2	-5.1	1905.2	1506.6	372.6	26.1	613.8	1200.8	90.6	2356.7	1224.9	1007.3	124.5	625.6	908.9	822.2	1312.9	963.5	332.2	17.3	396.3	816.4	100.2	.80	8.80	81.00	100.20	7.00	50.30	147.60	.00	140.60	268.30	17.70	147.20	869.00	.56	25.71
	267	2	55	116.4	36.3	92.1	28.7	92.1	28.7	-24.3	-7.6	-24.3	-7.6	2413.9	1593.3	776.0	44.6	1051.9	1266.8	95.2	2834.1	576.2	1868.4	389.5	1447.1	1241.1	145.9	676.9	557.4	114.3	5.1	112.2	512.2	52.5	.00	20.60	74.60	275.80	17.30	154.60	177.60	4.80	350.50	347.00	18.50	213.80	677.40	3.99	36.58
	268	2	37	127.9	39.5	106.7	32.9	105.8	32.7	-21.2	-6.5	-22.1	-6.8	2322.6	1129.2	1115.4	78.0	1293.2	921.4	108.1	3568.7	1275.8	1983.0	309.9	1564.1	1356.2	648.5	1295.4	877.9	404.9	12.6	155.1	1004.8	135.5	.40	53.20	54.50	53.60	16.20	137.40	306.00	20.10	542.90	270.60	35.70	341.60	425.50	5.61	40.33
	269	2	52	185.4	59.2	144.4	46.1	138.4	44.2	-41.0	-13.1	-47.0	-15.0	1586.2	926.2	631.0	29.0	839.7	697.6	48.8	1303.3	460.2	601.1	242.0	818.2	442.3	42.8	668.6	302.6	331.7	34.3	259.4	382.2	27.0	.90	19.50	28.40	41.40	11.40	114.30	197.10	.00	289.10	227.70	15.20	180.90	431.60	1.44	27.10
	270	2	47	183.7	57.3	144.3	45.0	140.7	43.9	-39.4	-12.3	-43.0	-13.4	1025.9	527.1	449.2	49.7	591.5	412.5	21.9	517.0	253.6	209.5	53.9	191.3	266.3	59.4	859.3	444.6	371.5	43.2	301.8	539.7	17.8	1.50	4.00	16.40	62.90	39.30	224.10	93.40	.00	139.60	95.10	8.30	65.30	207.00	.47	16.20
	298	1	48	119.8	45.1	96.8	36.4	73.0	27.5	-23.0	-8.7	-46.8	-17.6	1337.6	681.6	556.4	99.6	671.5	539.5	126.6	2909.9	682.6	1982.0	245.3	1005.7	1500.8	403.4	787.5	431.7	328.3	27.5	202.8	463.0	121.7	5.10	68.00	53.50	86.60	24.60	97.80	29.00	31.70	225.10	263.30	33.10	127.60	249.20	5.04	37.83
	300	2	33	147.2	45.4	109.7	33.9	92.8	29.3	-37.5	-11.6	-54.4	-16.1	1655.3	396.9	754.4	504.0	958.4	625.9	71.0	1824.8	279.5	1287.0	258.3	1121.7	519.1	183.9	486.4	251.6	49.4	185.4	197.0	257.9	31.5	10.70	37.10	23.20	68.90	50.30	68.70	37.70	292.10	438.70	70.90	138.50	174.80	196.30	12.23	35.04
	304	1	46	125.2	44.4	103.2	36.6	99.2	35.1	-22.0	-7.8	-26.0	-9.2	2026.3	643.6	1200.9	181.8	1012.1	918.8	95.3	1822.6	354.2	1166.7	301.7	1505.9	294.2	22.4	464.7	241.8	204.8	18.0	289.1	157.8	17.7	4.10	64.10	27.10	54.40	76.30	336.70	41.80	31.70	459.30	66.40	66.40	315.90	418.10	3.29	24.89
	309	1	60	107.0	36.2	84.5	28.6	83.2	28.1	-22.5	-7.6	-23.8	-8.0	991.1	213.0	554.6	223.4	658.5	286.7	45.9	615.0	162.1	363.7	89.1	355.5	214.2	45.3	586.0	252.0	271.3	62.7	267.2	296.9	21.9	2.30	25.80	17.80	55.30	57.30	95.80	41.70	109.20	313.90	40.60	50.00	106.00	44.20	4.58	13.26
	318	1	60	110.6	37.4	95.4	32.2	89.0	30.1	-15.2	-5.1	-21.6	-7.3	1113.3	535.9	554.7	22.7	409.5	533.6	170.2	1484.0	219.8	1090.7	173.4	1080.6	221.7	181.7	1765.2	868.2	846.3	50.7	430.8	950.5	383.8	1.80	97.30	71.10	107.20	6.60	65.70	27.30	.00	221.40	88.50	12.40	139.40	230.30	1.94	30.97
	320	2	32	112.8	33.7	88.3	26.4	81.3	24.3	-24.5	-7.3	-31.5	-9.4	1326.1	783.2	524.4	18.5	471.1	745.2	109.8	2557.2	526.1	1941.2	89.9	1629.1	624.0	304.1	725.9	514.8	203.8	7.2	205.5	407.3	113.1	1.60	51.10	57.10	100.80	4.50	86.70	84.80	.00	175.90	119.30	7.50	148.20	394.30	4.92	62.59
	341	1	26	115.6	42.5	109.0	40.0	112.8	41.4	-6.6	-2.4	-2.8	-1.0	4470.4	944.3	2595.3	930.8	2718.4	1581.9	170.0	1648.5	666.5	690.1	291.9	492.5	1035.8	120.2	4124.5	1182.9	2216.4	725.2	2045.5	1825.0	253.9	14.70	95.40	59.90	89.80	425.20	1152.60	101.30	248.00	685.10	106.40	237.50	645.60	586.90	5.49	16.65
	351	1	31	125.8	44.6	103.5	36.7	93.0	33.0	-22.3	-7.9	-32.8	-11.6	1209.0	909.0	288.1	11.9	427.6	691.5	89.9	2098.7	773.5	1074.3	250.9	732.3	1212.1	154.3	1433.8	245.7	1131.5	56.6	703.9	632.1	97.8	.00	29.80	60.10	222.30	3.60	37.50	52.40	.00	128.70	205.40	6.90	81.50	368.70	1.33	10.59
	369	1	48	83.2	31.3	71.1	26.8	63.7	24.0	-12.1	-4.6	-19.5	-7.3	440.3	275.0	153.4	11.9	208.4	191.3	40.6	2473.4	514.7	1598.3	360.3	1404.3	736.7	332.4	354.1	142.0	202.3	9.8	183.4	132.3	38.5	.00	13.10	27.50	52.30	3.60	15.20	25.40	.00	81.40	82.80	5.10	22.90	73.60	3.20	20.85
	379	1	39	122.4	43.9	106.0	38.0	111.2	39.9	-16.4	-5.9	-11.2	-4.0	1277.8	910.1	353.1	14.6	533.7	501.9	242.2	2342.3	1459.6	748.4	134.2	1462.2	611.5	268.6	1071.7	714.9	338.6	18.2	392.1	459.3	220.2	2.80	89.60	149.80	230.40	9.00	63.40	19.30	.00	164.40	277.50	2.80	33.90	203.50	.00	1.72
	384	1	52	92.9	38.2	75.6	31.1	60.7	25.3	-17.3	-7.1	-32.2	-12.9	1057.2	408.9	617.1	31.2	548.7	408.9	99.5	2541.8	554.5	1720.1	267.1	948.1	1454.6	139.1	2383.9	824.6	1342.1	217.2	1080.9	1044.8	258.3	1.30	38.60	59.60	79.90	6.60	49.00	26.10	3.10	402.10	61.80	18.10	90.40	139.30	2.13	37.08
	386	1	34	135.8	44.3	113.5	37.1	95.5	30.8	-22.3	-7.3	-40.3	-13.5	1734.2	1347.5	364.2	22.4	694.3	896.7	143.2	1475.3	368.6	961.8	144.9	925.1	399.5	150.7	893.5	793.9	90.4	9.2	200.7	598.2	94.6	1.10	42.30	99.80	833.70	20.80	76.50	74.00	.00	234.80	288.20	.00	10.00	51.80	.53	.67
[truncated: 33 more columns]
